# Supplementary material for: Study of the Antibacterial Capacity of a Biomaterial of Zeolites Saturated with Copper Ions (Cu2+) and Supported with Copper Oxide (CuO) Nanoparticles
Source: Nanomaterials (Basel). 2023 Jul 24;13(14):2140. doi: 10.3390/nano13142140 (PMC10384100; doi:10.3390/nano13142140)
Supplement: Supplementary file 1 [file nanomaterials-13-02140-s001.zip]

Archive with 1 entries (1 files):
- nanomaterials-2444156-supplementary.pdf
